# Supplementary material for: Mitochondrial Disruption by Amyloid Beta 42 Identified by Proteomics and Pathway Mapping
Source: Cells. 2021 Sep 10;10(9):2380. doi: 10.3390/cells10092380 (PMC8468661; doi:10.3390/cells10092380)
Supplement: Supplementary file 1 [file cells-10-02380-s001.zip]

Archive with 1 entries (1 files):
- cells-1332598-supplementary.pdf
